# Supplementary material for: Alpine Grassland Ecological Restoration Approaches Shape Insect Trophic Guild Diversity: A Multi-Dimensional Assessment from Alpha to Dark Diversity
Source: Insects. 2025 Nov 7;16(11):1140. doi: 10.3390/insects16111140 (PMC12653117; doi:10.3390/insects16111140)
Supplement: Supplementary file 1 [file insects-16-01140-s001.zip]

Archive with 1 entries (1 files):
- insects-3897084-supplementary.pdf
